# Supplementary material for: Effects of Olfactory Mucosa Stem/Stromal Cell and Olfactory Ensheating Cells Secretome on Peripheral Nerve Regeneration
Source: Biomolecules. 2022 Jun 11;12(6):818. doi: 10.3390/biom12060818 (PMC9220795; doi:10.3390/biom12060818)
Supplement: Supplementary file 1 [file biomolecules-12-00818-s001.zip]

Archive with 1 entries (1 files):
- biomolecules-1724491-supplementary.pdf
